# Supplementary material for: Comprehensive detection of CRLF2 alterations in acute lymphoblastic leukemia: a rapid and accurate novel approach
Source: Front Mol Biosci. 2024 Feb 2;11:1362081. doi: 10.3389/fmolb.2024.1362081 (PMC10869515; doi:10.3389/fmolb.2024.1362081)
Supplement: Supplementary file 2 [file Table1.xlsx]

## Sheet: Supplemental Table 1
Supplemental Table 1. Main characteristics of a 100 patients cohort (Cohort A) for the technical validation of the qPCR method.
Age (years)	n (%)
Pediatric (0-17)	74(74)
AYA (18-42)	12(12)
Adults (>42)	14(14)
Sex	n (%)
Female	53(53)
Male	47(47)
Inmunophenotype	n (%)
B	73(73)
T	20(20)
NA	7(7)
*NA: not available

## Sheet: Supplemental Table 2
Supplemental Table 2. Main characteristics of a 56 patients (61 samples) prospective cohort (Cohort B) to test analytical the yield of the method.
Age (years)	n (%)
Pediatric (0-17)	44(78.6)
AYA (18-42)	9(16.1)
Adults (>42)	3(5.3)
Sex	n (%)
Female	28(50)
Male	28(50)
WBC (x106/L)	Median (range)
Pediatric (0-17)	20,050 (1,300-288,190)
AYA (18-42)	41,795 (4,410-642,810)
Hb (g/dl)	Median (range)
Pediatric (0-17)	9.5 (3.2-13.5)
AYA (18-42)	7.8 (5.7-14.7)
Platelets (x106/L)	Median (range)
Pediatric (0-17)	43 (8-273)
AYA (18-42)	52 (14-189)
Blasts (%)	n (%)
> 50	33(58.9)
< 50	5(8.9)
NA*	18(32.1)
Inmunophenotype	n (%)
B	40(71.4)
T	11(19.6)
NA*	5(8.9)
Karyotype	n (%)
Normal	22(39.3)
Other	12(21.4)
NA*	14(25)
Aneuploidy	n (%)
Hyperdiploidy (50-65 chromosomes)	8(14.3)
Hypodiploidy (30-41 chromosomes)	0(0)
Recurrent translocations	n (%)
t(12;21)(p13;q22)	5(8.9)
t(11q23)	1(1.8)
*NA: not available

## Sheet: Supplemental Table 3
Supplemental Table 3. Primers used for CRLF2 expression, CRLF2 rearrangement and CRLF2 and JAK2 mutation assessment.
Primer	Sequence (5'-3')	Reference
CRLF2-EX6-F	AAAACTGACAGCCGCCTTTT	In house
CRLF2-EX6-R	CAGACATTGTGCAAGCAGGT	In house
CRLF2-EXPRESSION-F	ACCGAGTGGCAGTCCAAAC	In house
CRLF2-EXPRESSION-R	GCACAGGCATCCCGAATCTC	In house
P2RY8-F*	GGACAGATGGAACTGGAAGG	Palmi et al., 2012
CRLF2-R*	GTCCCATTCCTGATGGAGAA	Palmi et al., 2012
JAK2-E16-F	TTTGGGGGCTTGAACATACT	Palmi et al., 2012
JAK2-E16-R	TTCAAGGAAAATTAACAACATGC	Palmi et al., 2012
* P2RY8::CRLF2 has a unique breackpoint

## Sheet: Supplemental Table 4
Supplemental Table 4. Comprehensive summary of the results obtained in cohort B.
	CRLF2 expression	P2RY8::CRLF2# (Blasts/rearranged cells %)	IGH::CRLF2^ (Blasts/rearranged cells %)	CRLF2mut	JAK2mut	IKZF1del (isoform)	EBF1	IKZF1	JAK2	CDKN2A	CDKN2B	PAX5	ETV6	BTG1	RB1	PAR1
Patient_1_Diagnosis	203.25	Positive (90/50)	Negative	Negative	Positive(R683G)	Positive(∆2-8)	deletion¥	deletion¥	-	-	-	-	-	-	-	amp
Patient_1_Relapse	308.69	Positive (100/68)	Negative	Negative	Positive(R683G)	Positive(∆2-8)	deletion¥	deletion¥	-	-	-	-	-	-	-	amp
Patient_2_Diagnosis	219.03	Negative	Negative	Negative	Positive(R683G)	Negative	-	-	-	-	-	-	-	-	-	-
Patient_2_Relapse	479.39	Negative	Positive (99/90)	Negative	Positive(R683S)	Negative	-	-	-	-	-	-	-	-	-	-
Patient_3_Diagnosis	1433.18	Negative	Positive (95/96)	Negative	Negative	Negative	-	-	-	deletion†	deletion†	-	-	-	-	amp
Patient_3_Relapse	1525.43	Negative	Positive (100/98)	Negative	Negative	Negative	-	-	-	deletion†	deletion†	-	-	-	-	-
Patient_4	2.22	Negative	Negative	Negative	Negative	Negative	-	-	-	-	-	-	-	-	-	amp
Patient_5	4.45	Negative	Negative	Negative	Negative	Negative	-	-	-	deletion†	deletion†	-	-	-	-	-
Patient_6	1393.99	Negative	Positive (95/86)	Negative	Negative	Negative	-	-	-	deletion¥	deletion¥	-	-	-	-	-
Patient_7	0.16	Negative	Negative	Negative	Negative	Negative	-	-	-	-	-	-	-	-	-	amp
Patient_8	11.84	Negative	Negative	Negative	Negative	Negative	deletion¥	-	-	-	-	-	deletion¥	-	-	amp
Patient_9	692.18	Negative	Positive (93/80)	Negative	Negative	Positive(∆4-8)	deletion¥	deletion¥	-	-	-	-	-	deletion¥	-	-
Patient_10	784.16	Negative	Positive (86/80)	Negative	Negative	Positive(∆4-8)	deletion¥	deletion¥	-	-	-	deletion¥	-	-	deletion¥	-
Patient_11	1156.1	Negative	Positive (90/70)	Negative	Negative	Positive(∆2-3)	deletion¥	deletion¥	-	-	-	deletion¥	-	-	-	-
Patient_12_Diagnosis	1013.41	Negative	Positive (98/94)	Negative	Negative	Negative	-	-	-	-	-	-	-	-	-	-
Patient_12_Relapse	308.69	Negative	Positive (83/64)	Negative	Positive(R683I)	Negative	-	-	-	-	-	-	-	-	-	-
Patient_13	2.92	Negative	Negative	Negative	Negative	Negative	-	-	-	-	-	-	-	-	-	-
Patient_14	3.42	Negative	Negative	Negative	Negative	Negative	-	-	-	deletion†	deletion†	-	-	-	-	amp
Patient_15	1.21	Negative	Negative	Negative	Negative	Negative	-	-	-	-	-	-	deletion¥	-	-	-
Patient_16	0.52	Negative	Negative	Negative	Negative	Negative	-	-	-	-	-	-	-	deletion¥	deletion¥	-
Patient_17	1.76	Negative	Negative	Negative	Negative	Negative	-	-	deletion¥	deletion†	deletion†	deletion¥	-	-	-	-
Patient_18	1.42	Negative	Negative	Negative	Negative	Negative	-	-	-	deletion†	deletion†	-	-	-	-	amp
Patient_19	0.75	Negative	Negative	Negative	Negative	Negative	amp	-	amp	amp	amp	-	-	-	-	amp
Patient_20	0.16	Negative	Negative	Negative	Negative	Positive(IK-6)	-	deletion¥	-	-	-	-	-	-	-	-
Patient_21	0.06	Negative	Negative	Negative	Negative	Positive(IK-6)	-	deletion¥	-	deletion†	deletion†	deletion¥	-	-	deletion¥	-
Patient_22	0.65	Negative	Negative	Negative	Negative	Positive(IK-6)	-	deletion¥	-	-	-	-	-	-	-	-
Patient_23	2.24	Negative	Negative	Negative	Negative	Negative	-	-	-	-	-	-	-	-	-	amp
Patient_24	0.41	Negative	Negative	Negative	Negative	Negative	-	-	-	-	-	deletion¥	deletion¥	-	-	-
Patient_25	6.08	Negative	Negative	Negative	Negative	Negative	-	-	-	-	-	-	-	-	-	-
Patient_26	0.31	Negative	Negative	Negative	Negative	Negative	-	-	-	-	-	-	deletion¥	-	-	-
Patient_27	55.91	Positive*	Negative	Negative	Negative	Negative	-	-	-	-	-	deletion¥	deletion¥	-	deletion¥	-
Patient_28	39.45	Negative	Negative	Negative	Negative	Negative	-	-	-	-	-	-	deletion¥	-	-	-
Patient_29	46.04	Negative	Negative	Negative	Negative	Negative	-	-	-	deletion†	deletion†	-	-	-	-	-
Patient_30	0.09	Negative	Negative	Negative	Negative	Negative	-	-	-	-	-	-	-	-	-	-
Patient_31	0.91	Negative	Negative	Negative	Negative	Negative	-	-	-	-	-	-	deletion¥	-	-	-
Patient_32	22.71	Negative	Negative	Negative	Negative	Negative	-	-	-	-	-	-	-	-	-	amp
Patient_33	37.66	Negative	Negative	Negative	Negative	Negative	-	-	-	-	-	-	-	-	-	-
Patient_34	265.95	Positive (92/52)	Negative	Negative	Negative	Positive(∆4-8)	deletion¥	deletion¥	-	-	-	-	-	-	-	deletion¥
Patient_35	0.63	Negative	Negative	Negative	Negative	Negative	-	-	-	-	-	-	-	-	-	-
Patient_36	0.22	Negative	Negative	Negative	Negative	Negative	-	-	-	-	-	-	-	-	-	-
Patient_37	0.79	Negative	Negative	Negative	Negative	Negative	-	-	-	-	-	-	-	-	-	-
Patient_38	0.53	Negative	Negative	Negative	Negative	Positive(∆2-3)	-	deletion¥	-	-	-	-	-	-	-	-
Patient_39	384.01	Negative	Positive (NA/97)	Positive (F232C)	Negative	Negative	-	-	-	deletion†	deletion†	-	-	-	-	amp
Patient_40	21.04	Negative	Negative	Negative	Negative	Negative	-	-	-	-	-	-	-	-	-	-
Patient_41	1704.34	Negative	Positive (90/91)	Negative	Negative	Positive(∆2-3)	deletion¥	deletion¥	-	-	-	deletion¥	-	deletion¥	-	-
Patient_42	85.67	Negative	Negative	Negative	Negative	Negative	-	-	-	deletion†	deletion†	-	-	-	-	-
Patient_43	100.5	Negative	Negative	Negative	Negative	Negative	-	-	-	-	-	-	-	-	-	amp
Patient_44	33.25	Negative	Negative	Negative	Negative	Negative	-	-	-	-	-	-	-	-	-	-
Patient_45	4.04	Negative	Negative	Negative	Negative	Negative	-	-	-	deletion†	deletion†	-	-	-	-	-
Patient_46	0.02	Negative	Negative	Negative	Negative	Negative	-	-	-	-	-	-	-	-	-	-
Patient_47	1.01	Negative	Negative	Negative	Negative	Negative	-	-	-	-	-	-	-	-	-	-
Patient_48	2.74	Negative	Negative	Negative	Negative	Negative	-	-	-	deletion¥	deletion¥	-	-	-	-	-
Patient_49	0.72	Negative	Negative	Negative	Negative	Negative	-	-	-	-	-	-	deletion¥	-	-	-
Patient_50	0.38	Negative	Negative	Negative	Negative	Negative	-	-	-	-	-	-	-	-	-	-
Patient_51	6.3	Negative	Negative	Negative	Negative	Negative	-	-	-	-	-	-	-	-	-	-
Patient_52	9.75	Negative	Negative	Negative	Negative	Negative	-	-	-	-	-	-	-	-	-	-
Patient_53	17.94	Negative	Negative	Negative	Negative	Negative	-	-	deletion¥	deletion†	deletion†	deletion¥	-	-	-	-
Patient_54	7.59	Negative	Negative	Negative	Negative	Negative	-	-	-	-	-	-	-	-	-	amp
Patient_55	2.78	Negative	Negative	Negative	Negative	Negative	-	-	-	-	-	-	-	-	-	-
Patient_56	31.22	Positive*	Negative	Negative	Negative	Positive(IK-3,IK-6)	deletion¥	deletion¥	deletion¥	deletion†	deletion†	deletion¥	deletion¥	deletion¥	-	amp
#Detected by FISH and RT-qPCR-SYBR-HRM
^Detected by FISH
*Subclonal (Only detected by RT-qPCR-SYBR_HRM)
¥Heterozygous deletion
†Homozygous deletion
amp: amplification
